# Supplementary material for: Single-cell RNA sequencing reveals the fragility of male spermatogenic cells to Zika virus-induced complement activation
Source: Nat Commun. 2023 Apr 29;14:2476. doi: 10.1038/s41467-023-38223-z (PMC10148584; doi:10.1038/s41467-023-38223-z)
Supplement: Supplementary file 4 — Source Data [file 41467_2023_38223_MOESM4_ESM.xlsx]

## Sheet: Fig.4
Figure 4a	C1q μg/g testis tissue				p-value(ctrl_vs_zikv)
Ctrl	15.746	9.55872	8.74963
ZIKV	66.1607	37.9259	41.2914	51.1186	0.00618451
Figure 4b	C3 μg/g testis tissue				p-value(ctrl_vs_zikv)
Ctrl	7.7847	6.42791	7.64844
ZIKV	20.6702	10.0292	16.734	13.4773	0.0372844
Figure 4c	MASP1 μg/g testis tissue				p-value(ctrl_vs_zikv)
Ctrl	1.25561	3.34429	1.76642
ZIKV	7.63563	2.68742	2.45264	6.26255	0.137145
Figure 4d	MBL μg/g testis tissue				p-value(ctrl_vs_zikv)
Ctrl	0.364487	0.300035	0.407022
ZIKV	0.909738	0.980961	0.501574	0.762931	0.022404
Figure 4e	CFB μg/g testis tissue				p-value(ctrl_vs_zikv)
Ctrl	11.3445	8.09716	8.11674
ZIKV	14.3966	13.7067	18.0549	18.0488	0.00780414
Figure 4f	CFH μg/g testis tissue				p-value(ctrl_vs_zikv)
Ctrl	0.2814	0.365581	0.20096
ZIKV	10.907	2.78768	0.892942	0.84734	0.231862
Figure 4k	LDH concentration (μmol/ml)
ZIKV	-	-	+	+	+
Anti-ZIKV serum	-	+	-	-	+
Normal serum	+	-	-	+	-
24hpi	2.49602	2.73783	2.40949	2.54533	2.51337
	2.57936	2.55706	2.60758	2.65314	2.91374
	2.80843	2.47946	2.45614	2.67193	2.78365
72hpi	3.31264	3.42363	2.23463	2.52265	2.04255
	3.29543	3.28407	2.40917	2.52081	2.07854
	3.38168	3.3636	2.22506	2.51196	2.02848
p-value(24hpi_vs_72hpi)	0.0122746	0.00291024	0.0758655	0.115891	0.0266355
Figure 4l	Number of trypan blue stained cells
ZIKV	-	-	+	+	+
Anti-ZIKV serum	-	+	-	-	+
Normal serum	+	-	-	+	-
24hpi	1.88235	1.09016	2.16279	3.1561	7.65454
	2.39286	2.02359	1.17857	2.14962	3.13934
	1.22116	1.01892	2.52632	1.88815	2.90291
p-value(vs_ZIKV+/Anti-ZIKV serum+/Normal serum-)	0.215218	0.170667	0.229068	0.294019
Figure 4m	Number of trypan blue stained cells
ZIKV	-	-	+	+	+
Anti-ZIKV serum	-	+	-	-	+
Normal serum	+	-	-	+	-
72hpi	32.7125	24.299	49.1667	36.4	76.8727
	37.6143	40.425	30.9505	35.1119	83.7512
	31.2119	23.9196	35.15	30.1299	61.6207
p-value(vs_ZIKV+/Anti-ZIKV serum+/Normal serum-)	0.0186853	0.0069548	0.0148762	0.0188352

## Sheet: Fig.5
Figure 5i	C1q+ cells/mm2					p-value(A6_vs_SA6)
A6	43	98	70.5
SA6	0	0	3	5		0.04898
Figure 5k	MAC+ DDX4+ cells/mm2					p-value(A6_vs_SA6)
A6	115.6	93.25	81.3333	118
SA6	26.6667	32.1667	96	13.25	52.5	0.0387554

## Sheet: Fig.6
Figure 6c	DDX4+ cells/mm2				p-value(ctrl_vs_zikv)
Ctrl	1478	1563	1439	1638
ZIKV	1241	1107	1054	931.5	0.0085683
Figure 6d	Log10 copies of ZIKV per g total RNA						p-value(7_vs_14)	p-value(7_vs_21)	p-value(14_vs_21)
7	11.0336	9.53044	9.27833	10.7529	9.57643	10.9606	0.138784	0.14927	0.749529
14	10.2146	11.5311	11.011	11.0116	11.0911	10.1529
21	10.7824	10.5181	10.8828	10.8439
Figure 6f	C1q Relative mRNA expression (mRNA/GAPDH)						p-value(ctrl_vs_zikv)
Ctrl	1.24268	0.883284	0.826364	1.10248
ZIKV	1.41829	1.30917	1.40022	1.19852	1.30536	1.24587	0.0467082
Figure 6g	C3 Relative mRNA expression (mRNA/GAPDH)						p-value(ctrl_vs_zikv)
Ctrl	0.997611	1.0879	0.886105	1.03983
ZIKV	2.03404	1.3795	1.71149	0.981561	1.2358	1.14898	0.0488138
Figure 6h	Masp1 Relative mRNA expression (mRNA/GAPDH)				p-value(ctrl_vs_zikv)
Ctrl	1.04984	0.919725	1.15011	0.900486
ZIKV	1.10702	1.48986	2.66563	3.20378	0.265915
Figure 6i	MBL Relative mRNA expression (mRNA/GAPDH)				p-value(ctrl_vs_zikv)
Ctrl	1.03656	0.950989	1.12763	0.899628
ZIKV	2.04174	1.87488	3.17114	3.55882	0.0271777
Figure 6j	CFB Relative mRNA expression (mRNA/GAPDH)						p-value(ctrl_vs_zikv)
Ctrl	1.21251	0.813323	0.925689	1.09543
ZIKV	0.756127	0.526936	0.623646	0.732652	0.516271	0.398292	0.00889529
Figure 6k	CFH Relative mRNA expression (mRNA/GAPDH)				p-value(ctrl_vs_zikv)
Ctrl	1.12881	0.783063	1.11783	1.01206
ZIKV	0.893475	0.997231	1.06415	0.82302	0.854374
Figure 6l	S100a4 Relative mRNA expression (mRNA/GAPDH)						p-value(ctrl_vs_zikv)
Ctrl	1.30842	0.742686	1.33064	0.773367
ZIKV	1.82972	2.13144	2.02038	1.93552	6.0487	4.41381	0.0365131
Figure 6m	C1q μg/g testicular tissue				p-value(ctrl_vs_zikv)
Ctrl	10.1262	8.65496	8.57764	7.40824
ZIKV	15.8449	13.4245	10.2679	15.3883	0.0209461
Figure 6p	Number of C1q+ cells/mm2				p-value(ctrl_vs_zikv)
Ctrl	0	0	0	1
ZIKV	24	17.2	33	22	0.00536657
Figure 6r	Number of MAC+ DDX4+ cells/mm2				p-value(ctrl_vs_zikv)
Ctrl	0	0	0	0
ZIKV	60.25	45.3333	39.5	42	0.00209142

## Sheet: Fig.7
Figure 7e	Number of DDX4+ cells/mm2			p-value(ctrl_vs_zikv)
Ctrl	1413	1591	1453
ZIKV	1254	927	875	0.0417287
Figure 7f	Number of MAC+ DDX4+ cells/mm2			p-value(ctrl_vs_zikv)
Ctrl	0.333333	0	0
ZIKV	58.3333	49.3333	25.3333	0.0461752
Figure 7g	Number of C1q+ cells/mm2			p-value(ctrl_vs_zikv)
Ctrl	0	0	0
ZIKV	2.5	10	5	0.118083
Figure 7h	Number of S100A4+ cells/mm2			p-value(ctrl_vs_zikv)
Ctrl	0	0	0
ZIKV	15	29	16.3333	0.0458475

## Sheet: Fig.8
Figure 8a	C1q Relative mRNA expression (mRNA/GAPDH)						p-value(Uninfected_vs_Mock)	p-value(Uninfected_vs_Niclosamide)	p-value(Mock_vs_Niclosamide)
Uninfected	0.945238	1.05793	1
Mock	8.7948	10.9644	13.2926	11.69	16.1717		0.000812415
Niclosamide	9.29432	8.53653	0.000145	0.116004	2.71387	2.25707		0.153311	0.00323106
Figure 8b	C3 Relative mRNA expression (mRNA/GAPDH)						p-value(Uninfected_vs_Mock)	p-value(Uninfected_vs_Niclosamide)	p-value(Mock_vs_Niclosamide)
Uninfected	1.24052	0.806111	1
Mock	1.45574	1.12603	0.957039	1.33918	2.82089	3.30614	0.0995814
Niclosamide	0.856159	1.10531	1.41809	0.983332				0.684782	0.126521
Figure 8c	Weight(mg)													p-value(Uninfected_vs_Mock)	p-value(Uninfected_vs_Niclosamide)	p-value(Mock_vs_Niclosamide)
Uninfected	100	90	100	100	150	90	110	110
Mock	30	32.7	26.8	30.2	19.5	28.1	25.8	17	32.4	25.5	15.9			3.16426e-06
Niclosamide	70	75.1	74.1	90.4	78.3	81.6	48	36.3	35	27.9	35.3	32.3	43.1		4.48053e-05	0.000380783
Figure 8f	DDX4+ cells/mm2				p-value(Mock_vs_Niclosamide)
Mock	632.667	587.2	572.333	790.75
Niclosamide	1245.25	1052.75	1132.2	921.75	0.00251985
Figure 8g	MAC+ DDX4+ cells/mm2					p-value(Mock_vs_Niclosamide)
Mock	92	68	116	91
Niclosamide	6	20	21	21	70	0.00332318
Figure 8h	Uninfected	Mock	Niclosamide
Fertility rate (%)	100	20	60
Figure 8i	Average litter size					p-value(Uninfected_vs_Mock)	p-value(Uninfected_vs_Niclosamide)	p-value(Mock_vs_Niclosamide)
Uninfected	8	6	5	7	7
Mock	0	0	0	0	7	0.0172285
Niclosamide	6	2	4	0	0		0.0187752	0.598584
Figure 8j	Body weight change (%)
Day post infection(dpi.)	uninfected				mock							Niclosamide
0	100	100	100	100	100	100	100	100	100	100	100	100	100	100	100	100	100
2	138.889	147.857	139.568	137.762	128.358	127.692	126.772	127.419	128.689	128.926	99.1597	111.347	119.231	120.472	123.387	109.917	110
4	219.444	235.714	210.791	183.916	182.836	187.692	190.551	192.742	194.262	183.471	150.42	158.865	168.462	171.653	172.581	154.546	152.5
6	312.963	329.286	304.317	261.538	261.194	266.154	266.929	270.161	274.59	255.372	206.723	237.589	245.385	250.394	245.968	227.273	223.333
8	423.148	417.143	414.389	341.958	311.194	316.923	330.709	330.645	338.525	285.124	264.706	313.475	330.769	325.197	310.484	313.223	300.833
10	536.111	518.571	494.245	422.378	429.105	421.539	429.921	433.871	430.328	415.702	335.294	389.362	409.231	408.661	398.387	392.562	380.833
12	658.333	609.286	543.166	486.014	467.164	471.539	477.165	483.871	480.328	472.727	397.479	485.816	506.154	514.961	500.807	478.512	482.5
14	744.444	642.143	600	565.734	520.895	534.615	537.008	540.323	536.885	503.306	439.496	523.404	556.154	563.779	555.645	526.446	529.167

## Sheet: Sfig.1
Supplementary Fig. S1d	DDX4+ cells/mm2				p-value(ctrl_vs_zikv)
Ctrl	1461.5	1512.25	966.4
ZIKV	602.667	779.2	562.333	490.75	0.0432394

## Sheet: Sfig.7
Supplementary Fig. S7a	C1q Relative mRNA expression (mRNA/GAPDH)			p-value(ctrl_vs_zikv)
Ctrl	0.981686	0.990434	1.02849
ZIKV	3.94858	3.14843	3.03823	0.0140626
Supplementary Fig. S7b	MASP1 Relative mRNA expression (mRNA/GAPDH)			p-value(ctrl_vs_zikv)
Ctrl	0.882418	0.878816	1.36503
ZIKV	9.69383	1.84161	1.70701	0.329629
Supplementary Fig. S7c	MBL1 Relative mRNA expression (mRNA/GAPDH)			p-value(ctrl_vs_zikv)
Ctrl	0.884418	1.16691	0.915353
ZIKV	1.37265	1.38815	1.09662	0.0850754
Supplementary Fig. S7d	CFB Relative mRNA expression (mRNA/GAPDH)			p-value(ctrl_vs_zikv)
Ctrl	0.702675	1.48034	0.961348
ZIKV	1.77822	3.37955	4.47792	0.100108
Supplementary Fig. S7e	CFP Relative mRNA expression (mRNA/GAPDH)			p-value(ctrl_vs_zikv)
Ctrl	1.26813	0.942915	0.836304
ZIKV	2.10701	0.027222	3.50229	0.483333
Supplementary Fig. S7f	OD value
0dpi	0.170202	0.170676	0.151112
7dpi	0.13846	0.159947	0.194649
14dpi	0.15017	0.153987	0.147828
21dpi	0.163707	0.153718	0.172491
28dpi	0.16425	0.143739	0.166255
Supplementary Fig. S7g	Endpoint titer(100 log2 reciprocal value)										p-value(vs_28dpi)
7dpi	5	5	1	2	6	4	1	1	1		0.0287
14dpi	5	2	6	1	2	4	4	6	7	7	0.5085
21dpi	4	2	2	2	7	4	5	5	5	7	0.4417
28dpi	5	7	7	4	2	7	6	6

## Sheet: Sfig.8
Supplementary Fig. S8e	Weight(mg)																	p-value(A6_vs_SA6)
A6	60	50	80	50	50	30	40	32.9	26.8	57.4	58.3	30.2	19.5	32.7	49.2	35.3	38.1
SA6	50	80	45	45	80	80												0.0470398

## Sheet: Sfig.10
Supplementary Fig. S10b	Weight(mg)						p-value(mock_vs_c1inh)
Mock	69.6	49.2	33.7	39.5	49.5	51.2
C1IHN	64.7	64.8	62.3	56.8			0.04484
Supplementary Fig. S10e	MAC+ DDX4+ cells/mm2				p-value(mock_vs_c1inh)
Mock	98.25	96.5	83.25	102.333
C1IHN	64.25	67.5	79.3333	63.5	0.00315615
Supplementary Fig. S10f	Log10 Copies of ZIKV per g total RNA						p-value(mock_vs_c1inh)
Mock	10.812	12.338	12.104	12.509	11.95	12.248
C1IHN	14.6106	14.6174	14.5358	14.7769			8.87484e-05
Supplementary Fig. S10g	Log10 Copies of ZIKV per g total RNA				p-value(mock_vs_c1inh)
Mock	11.2348	11.7121	11.953	11.7093
C1IHN	12.7062	12.4249	12.3155	12.3549	0.00644629
Supplementary Fig. S10h	Body eight change (%)
Day post infection(dpi.)	Mock				C1IHN			p-value(mock_vs_c1inh)
0	100	100	100	100	100	100	100	0.1161
2	100.361	101.084	107.421	101.084	103.762	101.922	105.218
4	96.3527	98.9158	105.211	98.9158	97.1022	93.753	105.023
6	94.2285	98.1234	98.1579	96.4971	87.6462	84.3345	102.22
8	83.7675	93.8282	88.2632	87.2394	74.5806	73.8587	99.5717
10	85.6112	96.5805	92.2105	88.9491	75.2923	73.7626	98.014
Supplementary Fig. S10i	Symptom score
Day post infection(dpi.)	Mock			C1IHN			p-value(mock_vs_c1inh)
0	0	0	0	0	0	0	0.0326
2	1	0	1	1	2	0
4	1	0	2	1.5	2	0
6	1	2	1	2	3	1
8	0	2	1	3	3	2
10	0	1	1	3	3	1

## Sheet: Sfig.11
Supplementary Fig. S11b	Testes Log10 Copies of ZIKV per g Total RNA					p-value(mock_vs_Niclosamide)
Mock	12.9632	12.9908	13.2368	13.134	13.3793
Niclosamide	12.3635	12.4934	11.7119	12.5918	13.0545	0.0289791
Supplementary Fig. S11c	MAC+ cells/mm2					p-value(mock_vs_Niclosamide)
Mock	127	120	193	159
Niclosamide	27	34	27	39	107	0.00303121
Supplementary Fig. S11d	Lung Log10 Copies of ZIKV per g Total RNA				p-value(mock_vs_Niclosamide)
Mock	1.04414	1.14691	1.34554	1.64598
Niclosamide	0.778514	1.01617	1.02188	1.55408	0.37426
Supplementary Fig. S11e	Brain Log10 Copies of ZIKV per g Total RNA				p-value(mock_vs_Niclosamide)
Mock	9.76877	10.4286	9.93937	9.80714
Niclosamide	10.7508	10.4478	10.2523		0.0652928
Supplementary Fig. S11f	Liver Log10 Copies of ZIKV per g Total RNA				p-value(mock_vs_Niclosamide)
Mock	2.69667	3.06998	3.18141	3.40208
Niclosamide	2.56179	1.71291	2.81685	3.36078	0.271773
Supplementary Fig. S11g	Body weight change (%)
Day post infection(dpi.)	Mock							Niclosamide					p-value(mock_vs_Niclosamide)
0	100	100	100	100	100	100	100	100	100	100	100	100	0.841
2	101.265	100.188	104.188	119.26	97.5589	100.022	111.062	95.162	102.192	100.652	100.891	108.162
4	100.035	101.199	104.195	110.198	95.1199	97.6561	101.498	92.1619	103.192	102.192	101.982	107.192
6	95.1985	102.198	101.198	117.168	97.619	95.1998	100.02	87.1619	101.919	101.192	95.9849	103.192
8	81.1982	115.192	94.192	110.198	91.1981	94.5705	91.3648	88.1915	91.9494	98.6192	95.1919	94.1619
10	80.1982	104.652	91.1982	111.198		92.1982	75.1982	87.1919	90.365	101.919	85.1919	92.1919
12	83.1982	115.192		112.198		94.1981	83.1919	94.6192	99.1619	108.191
14	82.192	110.056		112.619		92.1981	102.198	110.919	105.919	117.892
Supplementary Fig. S11h	Symptom score												p-value(mock_vs_Niclosamide)
Day post infection(dpi.)	Mock							Niclosamide					0.6416
0	0	0	0	0	0	0	0	0	0	0	0	0
2	1	1	0	0	1	0	0	0	0	0	0	0
4	0	0	0	0	2	1	1	0	1	0	0	0
6	0	0	2	0	1	2	1	1	1	1	2	1
8	1	0	2	1	5	2	3	3	2	3	0	2
10	1	0	5	0		1	1	1	0	0	5	5
12	2	0		0		0	0	1	2	0
14	5	0		0		0	0	0	2	1
Supplementary Fig. S11i	Survival rate (%)
Day post infection(dpi.)	Mock	Niclosamide
0	100	100
2	100	100
4	100	100
6	85.71	100
8	85.71	100
10	71.42	60
12	71.42	60
14	57.14	60
